# Supplementary material for: Algorithm–hardware co-design of neuromorphic networks with dual memory pathways
Source: Nat Mach Intell. 2026 Jun 16;8(6):901–12. doi: 10.1038/s42256-026-01255-3 (PMC13286998; doi:10.1038/s42256-026-01255-3)
Supplement: Supplementary file 1 — Data for Figs. 1–4. [file 42256_2026_1255_MOESM1_ESM.xlsx]

## Sheet: overall
Fig.2c	Fig.2c!A1
Fig.3a	Fig.3a!A1
Fig.3b	Fig.3b!A1
Fig.3d	Fig.3d!A1
Fig.4b	Fig.4b!A1
Fig.4c	Fig.4c!A1
Fig.4d	Fig.4d!A1
Extended Data Fig.3	Extended Data Fig.3'!A1
Extended Data Fig.5	Extended Data Fig.5'!A1

## Sheet: Fig.2c
Dataset	Model	Model Size(MB)	Accuracy(%)
PSMNIST	Rhythm	0.09	95.01
PSMNIST	GLIF	0.16	90.47
PSMNIST	ASRNN	0.16	94.3
PSMNIST	DH	0.08	94.52
PSMNIST	DMP-SNN (I)	0.06	95.9
PSMNIST	DMP-SNN (II)	0.1	96.65
PSMNIST	RSNN	0.12	71
PSMNIST	DSNN	0.04	72.06
PSMNIST	FSNN	0.04	41
PSMNIST	TC-LIF	0.16	95.36
PSMNIST	DelRec	0.16	96.21
SMNIST	Rhythm	0.09	96.43
SMNIST	GLIF	0.16	96.64
SMNIST	PLIF	0.16	91.79
SMNIST	LSNN	0.07	93.7
SMNIST	ASRNN	0.16	98.7
SMNIST	DH	0.08	98.9
SMNIST	DMP-SNN (I)	0.05	98.08
SMNIST	DMP-SNN (II)	0.07	99.2
SMNIST	FSNN	0.04	59
SMNIST	RSNN	0.12	74
SMNIST	DSNN	0.04	88.79
SMNIST	TC-LIF	0.16	99.2
SHD	SRNN	0.17	81.6
SHD	ASRNN	0.14	82.82
SHD	DMP-SNN (I)	0.04	89.08
SHD	DMP-SNN (II)	0.04	91.23
SHD	FSNN	0.04	48
SHD	RSNN	0.07	71.4
SHD	DSNN	0.04	90.98
SHD	TC-LIF	0.14	88.91
SSC	ASRNN	0.78	74.2
SSC	DMP-SNN (I)	0.04	69.5
SSC	DMP-SNN (II)	0.04	72.9
SSC	FSNN	0.04	41
SSC	RSNN	0.07	60
SSC	DSNN	0.04	69.5
SSC	TC-LIF	0.11	61.09

## Sheet: Fig.3a
Dataset	Skip	Accuracy(%)
SHD	1	89.1
SHD	2	85.78
SHD	3	82.64
SHD	4	81.51
SHD	5	82
SHD	6	82.1
SHD	7	81.9
SHD	8	82.13
SHD	9	82.3
SHD	10	82.8
SHD	20	80.08
SHD	40	79.51
SHD	60	79.1
SHD	80	60.01
SHD	100	48.6
SSC	1	69.58
SSC	2	67.43
SSC	3	65.99
SSC	4	64.12
SSC	5	64.1
SSC	6	64.08
SSC	7	64.23
SSC	8	63.89
SSC	9	63.65
SSC	10	63.59
SSC	20	43.68
SSC	40	48.11
SSC	60	42.93
SSC	80	43.46
SSC	100	43.64
SSC	200	43.21
SSC	250	38.5
S-MNIST	1	99.21
S-MNIST	2	99.19
S-MNIST	3	99.2
S-MNIST	4	99.1
S-MNIST	5	98.7
S-MNIST	6	99.08
S-MNIST	7	98.98
S-MNIST	8	98.72
S-MNIST	9	98.42
S-MNIST	10	98.4
S-MNIST	20	96.74
S-MNIST	40	91.64
S-MNIST	60	93.48
S-MNIST	80	94.34
S-MNIST	100	95.23
S-MNIST	200	90.12
S-MNIST	300	89.98
S-MNIST	400	85.15
S-MNIST	600	63.28
S-MNIST	784	60.12
S-MNIST	785	59
PS-MNIST	1	96.64
PS-MNIST	2	96.98
PS-MNIST	3	96.71
PS-MNIST	4	96.62
PS-MNIST	5	96.94
PS-MNIST	6	96.99
PS-MNIST	7	97.01
PS-MNIST	8	96.34
PS-MNIST	9	96.84
PS-MNIST	10	97.02
PS-MNIST	20	95.6
PS-MNIST	40	92.62
PS-MNIST	60	96.01
PS-MNIST	80	91.38
PS-MNIST	100	91.66
PS-MNIST	200	88.72
PS-MNIST	300	89.02
PS-MNIST	400	94.16
PS-MNIST	600	88.82
PS-MNIST	784	72.12
PS-MNIST	785	11.3

## Sheet: Fig.3b
accuracy	neurons	d_param	delay_window(\theta)
0.8888	128	40	10
0.8979	128	40	40
0.9	128	40	100
0.8903	128	10	10
0.9133	128	10	40
0.881	128	10	100
0.8318	128	128	100
0.9183	128	128	40
0.9034	128	128	10
0.8141931684334511	64	10	10
0.8856007067137809	64	40	10
0.8853062426383981	64	40	40
0.8741166077738516	64	40	100
0.8707302709069493	64	10	40
0.8666077738515902	64	128	10
0.8646937573616019	64	128	100
0.8632214369846879	64	5	40
0.8629269729093051	64	10	100
0.8604240282685512	64	5	10
0.8596878680800942	64	128	40
0.8533568904593639	64	5	100
0.8723498233215548	32	40	100
0.8523262661955241	32	128	100
0.8512956419316844	32	128	40
0.8468786808009423	32	10	10
0.8423144876325088	32	5	10
0.835395	32	10	40
0.8342167255594818	32	5	40
0.8300942285041225	32	10	100
0.8268551236749117	32	5	100
0.818905	32	40	40
0.8178739693757362	32	40	10
0.798734	32	128	10
0.7934334511189635	16	10	100
0.7897526501766784	16	128	100
0.783716	16	5	10
0.7810659599528857	16	10	10
0.7807714958775029	16	40	100
0.7778268551236749	16	128	10
0.7666372202591284	16	10	40
0.7663427561837456	16	40	10
0.7656065959952886	16	128	40
0.7635453474676089	16	5	40
0.7489693757361602	16	40	40
0.7438162544169611	16	5	100
0.701266	8	40	40
0.6994994110718492	8	40	100
0.6746171967020024	8	40	10
0.6728504122497055	8	10	100
0.658716	8	10	40
0.6581272084805654	8	5	100
0.6554770318021201	8	10	10
0.6538574793875147	8	128	40
0.6344228504122497	8	5	10
0.6155771495877503	8	128	10
0.6001177856301532	8	128	100
0.5871613663133097	8	5	40
0.5407832744405182	4	5	100
0.5348939929328622	4	10	100
0.48130153121319197	4	10	10
0.45700824499411075	4	40	100
0.4493521790341578	4	128	100
0.44905771495877506	4	128	40
0.43242049469964666	4	10	40
0.42653121319199055	4	40	10
0.42255594817432274	4	40	40
0.39369846878680803	4	5	10
0.35585983510011776	4	5	40
0.35188457008244994	2	5	10
0.3459952885747939	4	128	10
0.3331861012956419	2	10	40
0.3219964664310954	2	10	100
0.30624263839811544	2	5	10
0.24896937573616018	2	40	40
0.2308598351001178	2	128	100
0.22585394581861012	2	40	100
0.21819787985865724	2	40	10
0.21731448763250882	2	10	10
0.21716725559481742	2	128	10
0.1868374558303887	2	128	40
0.1439929328621908	2	5	40
0.9	128	5	10
0.8976	128	5	40
0.8762	128	5	100

## Sheet: Fig.3d
theta	layer	mean_delay	min_delay	max_delay	lower_error	upper_error
0	First layer	35.3516	0	63	35.3516	27.6484
0	Second layer	72.7109	0	109	72.7109	36.2891
5	First layer	27	1	48	26	21
5	Second layer	54.0156	0	89	54.0156	34.9844
40	First layer	24.875	1	58	23.875	33.125
40	Second layer	50.9766	0	82	50.9766	31.0234
100	First layer	29.0313	3	58	26.0313	28.9688
100	Second layer	45.2266	0	73	45.2266	27.7734

## Sheet: Fig.4b
Method	Max. acceleration factor
Loihi2	83
ReckOn	176
ElfCore	197
DMP	339

## Sheet: Fig.4c
Method	Energy (nj)/ time step
Loihi2	221
DenRAM	174
ReckOn	121
ElfCore	101
DMP	39

## Sheet: Fig.4d
Method	Normalized area cost
ReckOn	2.52
ElfCore	1
DMP	1.12

## Sheet: Extended Data Fig.3
base	θ=0	delay_fc1	28	51	30	32	27	37	27	52	34	34	40	28	27	39	29	31	31	31	25	57	30	47	23	28	51	49	32	54	29	42	0	29	34	33	31	37	37	38	43	56	35	36	34	36	37	35	27
base	θ=0	delay_fc2	76	66	73	83	0	72	75	79	74	76	89	0	103	1	74	74	83	69	73	70	92	78	97	83	1	93	91	1	66	70	81	82	102	92	78	84	80	65	82	80	0	78	88	73	70	1	88
lmu	θ=5	delay_fc1	17	14	26	18	22	38	47	26	21	37	29	26	23	35	48	31	26	40	42	35	21	27	20	36	22	31	9	35	21	30	22	39	24	24	19	30	22	8	31	36	30	25	29	17	18	32	23
lmu	θ=5	delay_fc2	80	62	73	60	57	58	55	49	52	59	58	58	75	48	37	56	50	68	44	56	62	40	46	39	65	46	75	71	50	47	72	53	89	59	68	57	56	47	63	50	54	50	51	66	53	52	39
lmu40	θ=40	delay_fc1	36	15	15	14	27	21	10	26	28	19	17	20	18	19	32	21	32	34	38	35	26	33	39	15	22	15	21	31	32	30	25	21	33	18	18	28	32	23	23	22	22	26	24	21	44	24	18
lmu40	θ=40	delay_fc2	62	43	63	54	61	68	49	57	82	63	40	49	43	49	56	62	53	52	40	59	54	28	0	57	59	56	0	53	47	51	60	71	46	66	53	64	67	75	69	56	42	62	39	64	68	59	57
lmu100	θ=100	delay_fc1	39	27	30	13	42	29	20	49	20	7	36	14	16	33	48	28	25	32	27	29	22	25	19	32	9	15	38	25	20	56	29	15	17	28	39	5	27	43	35	32	11	33	31	45	51	11	35
lmu100	θ=100	delay_fc2	50	51	37	38	52	32	35	52	57	32	39	64	56	48	46	43	37	51	51	62	35	46	54	32	43	34	39	39	44	44	1	1	52	45	42	48	55	45	51	50	57	44	40	48	38	45	51
[truncated: 81 more columns]

## Sheet: Extended Data Fig.5
a		Max. acceleration factor
	DMP	339
	DMP_Double	328
b		Energy(nj)/time step	Spike Path	Memory path	Memory update	Output layer
	DMP	39	16	12	3	8
	DMP_Double	94	54	22	3	15
c		Normalized area cost	SRAM	Logic
	DMP	1	0.71	0.29
	DMP_Double	3.1	2.7	0.4
